# Supplementary material for: Rifampicin-Manuka Honey Combinations Are Superior to Other Antibiotic-Manuka Honey Combinations in Eradicating Staphylococcus aureus Biofilms
Source: Front Microbiol. 2018 Jan 11;8:2653. doi: 10.3389/fmicb.2017.02653 (PMC5768656; doi:10.3389/fmicb.2017.02653)
Supplement: Supplementary Table 1 — Analysis of honey-antibiotic interactions using MacSynergy II. Overall synergy and antagonism values determined by plotting with 95% confidence intervals, based on the Bonferroni adjustment 97% (Prichard and Shipman, 1990). [file Table1.xlsx]

## Sheet: Sheet1
	Analysis of honey-antibiotic interactions using MacSynergy II
Combination	Overall synergy volume (μM2%)	Log synergy volume (μM2%)	Overall antagonism volume (μM2%)	Log antagonism volume (μM2%)
Honey-rifampicin	305.9	27.72	-6	-3.85
Honey-fusidic acid	42.49	3.85	-27.24	-2.47
Honey-clindamycin	22.78	2.06	-63.24	-5.73
Honey-gentamicin	22.78	2.06	-63.24	-5.73
Honey-oxacillin	22.78	2.06	-63.24	-5.73
Synergy plot with 95% confidence intervals, based on the Bonferroni adjustment 97% (Prichard and Shipman, 1990).
